# Supplementary material for: Chinese herbal medicine for threatened miscarriage: An updated systematic review and meta-analysis
Source: Front Pharmacol. 2023 Feb 14;14:1083746. doi: 10.3389/fphar.2023.1083746 (PMC9971626; doi:10.3389/fphar.2023.1083746)
Supplement: Supplementary file 1 [file DataSheet1.ZIP]

Archive with 10 entries (10 files):
- Appendix A. INPLASY-protocol.pdf
- Appendix B. PRISMA_2020_checklist.docx
- Appendix C. Search strategy-.docx
- Appendix D. The botanical drugs of Chinese formulae in included RCTs-12.4.docx
- Cover letter.docx
- declaration-of-competing-interests.docx
- Supplemental Figure 1. Risk of bias graph.jpg
- Supplemental Figure 2. Risk of bias summary.jpg
- Supplemental Table 1 and 2. GRADE certainty of the evidence.docx
- Supplemental Table 3-Summary of adverse events.docx
